# Supplementary material for: Sugarcane microRNA shy-miR164 regulates sugar metabolism through direct cleavage of the transcription factor ScNAC mRNA
Source: Plant Physiol. 2025 Aug 7;198(4):kiaf354. doi: 10.1093/plphys/kiaf354 (PMC12371838; doi:10.1093/plphys/kiaf354)
Supplement: kiaf354_Supplementary_Data [file kiaf354_supplementary_data.zip]

Archive with 2 entries (2 files):
- PLPHYS-2025-0914R1_Supplementary Figure.pdf
- Supplementary Tables .xlsx
