# Supplementary material for: Sugarcane microRNA shy-miR164 regulates sugar metabolism through direct cleavage of the transcription factor ScNAC mRNA
Source: Plant Physiol. 2025 Aug 7;198(4):kiaf354. doi: 10.1093/plphys/kiaf354 (PMC12371838; doi:10.1093/plphys/kiaf354)
Supplement: kiaf354_Supplementary_Data [file kiaf354_supplementary_data.zip › Supplementary Tables .xlsx]

## Sheet: Supplementary Table S1
Supplementary Table S1. Primers used in this study.
Experiment	Primer name	Sequence (5'→3')
PCR for cloning	shy-MIR164-F	CACCATGCATACATACGCCAG
	shy-MIR164-R	CTTGTACATGATGAATCATC
	ScNAC-F	CTGTCGGGTTCATTCGTCGC
	ScNAC-R	CACAACCACTATCCAGCAAAC
GFP vector construction	ScNAC-GFP-F	AAGTCCGGAGCTAGCTCTAGATGAGCTCGTCGATCAGCATGATGG
	ScNAC-GFP-R	AGCGGCCGCTGTACAGGATCTATCCCAAGGGGGTTCCACATCTG
Luciferase vector construction	SK-shy-miR164-F	CAGTGGTCTCATAGATGAACGTGCCCTGGTTCTCCTTC
	SK-shy-miR164-R	CAGTGGTCTCAGAGATGCACGTGCCCTGCTTCTCC
	LUC-ScNAC-F	AGATCGCCGTGTAATTCTAGAGCAGGTGTCCTGCTTCTCCG
	LUC-ScNAC-R	AGCGAATTCACTAGTGGATCCGGAGAAGCAGGACACCTGC
ScNAC-OE vector construction	ScNACOE-F	GAGAGAACACGGGGGACTTTGCAACATGAGCTCGTCGATCAGCATGATGG
	ScNACOE-F	AGTACTGAAGACAGAGCTAGTTACATCATATCCCAAGGGGGTTCCACATC
5’RACE	OUT-R	TTCCTGGTTCCAGTTGCAATTTGG
	IN-R	CACTGTCCTGACTGATTCCTTCTCGG
qRT-PCR	miR164-RT	GTCGTATCCAGTGCAGGGTCCGAGGTATTCGCACTGGATACGACTGCACG
	miR164-F	GCGTGGAGAAGCAGGGCA
	miR164-R	AGTGCAGGGTCCGAGGTATT
	18s-F	CTACGTCCCTGCCCTTTGTACA
	18s-R	ACACTTCACCGGACCATTCAA
	Actin-F	TGTGTTGGACTCTGGTGATGGTGT
	Actin-R	ATCCAAACGAAGAATGGCATGCGG
	ScNAc-F	CTGACACCTACACCGTCTATGG
	ScNAc-R	AAGGCTCACTGGTCTCTTGAAC
	GAPDH-F	GGTGAGGCTGGTGCTGACTATG
	GAPDH-R	ACATGGGTGCATCTTTGCTTGG
PCR for GM plant identification	miR164STTM-F	AGTTCGGTTTCAGGCAGGTCTTG
	miR164STTM-R	GACACGCTGAAATCACCAGTCTCT
	miR164OE-F	AAGCATCAGCTCATCGAGAGCCT
	miR164OE-R	CAAGACCTGCCTGAAACCGAACT
	ScNACOE-F	GACCTTCTGACATTCGACACCTCC
	ScNACOE-R	AAGACCGGCAACAGGATTCAATC

## Sheet: Supplementary Table S2
Supplementary Table S2. MiRNAs and proteins in this study.
Sequence of the major miRNA Shy-miR164： GTGGAGAAGCAGGGCACGTGCATTTCTTTCGCTCGCCGGTTTGGCAGCAGCGGGCCGCGCTCACACATCGCCTGCGCGGCGAGCTGAGCGCGCGAGCAGGTCCGCGTGTCCGCCGGCGTCCGCTGGCCGCCGGCCGACCGGCTAGCTAGCTGTAGCTCCTCTGAAAGCCAGCCGACCGATCGATGCGTGCATGTGCCCTTCTTCTCCATCGGGCACGCCT
Sequence of the major gene ScNAC： ATGAGCTCGTCGATCAGCATGATGGAGGCGAGAATGCCTCCGGGGTTCAGGTTCCACCCCAGGGACGACGAGCTCGTGCTGGACTACCTCCTCCACAAGCTCTCCGGCCGTGGCCATCGCGGCGGCGCAGCCATCGTCGACGTCGACCTCAACAAGTGCGAGCCATGGGACCTTCCAGAATCTGCGTGCGTGGGTGGGAAGGAGTGGTACTTCTTCAACCTGCGCGACCGCAAGTACGCGACGGGGCAGCGCACCAACCGCGCCACGCGCTCCGGCTACTGGAAGGCCACCGGCAAGGACCGCGCCGTCGTCGCCGACAGCAACGATGCAGCGGTGGTGGGGATGCGCAAGACGCTGGTGTTCTA…
Proteins in this study that can be found in the PlantTFDB/NCBI data libraries： Sobic.001G071000.1, Sobic.010G227300.1, Sobic.006G218300.2, Sobic.005G095800.1, Sobic.008G164800.2, Sobic.004G219500.1, Sobic.006G147400.1, Sobic.004G338800.1, Sobic.007G209200.1, Sobic.004G302400.1, Sobic.004G302400.3, Sobic.004G302400.4, Sobic.006G160900.1, Sobic.006G160900.2, Sobic.010G002900.1, Sobic.010G002900.2, …
MiRNAs in this study that can be found in the miRbase/NCBI data libraries： zma-MIR164c, zma-MIR164h, osa-MIR164f, ata-MIR164b, rco-MIR164a, fve-MIR164b, mdm-MIR164e, ppe-MIR164a, ssl-MIR164b, gma-MIR164e, cpa-MIR164b, aly-MIR164b, sly-MIR164a, bdi-MIR164a, sbi-MIR164e, vvi-MIR164c
